# Supplementary material for: Data on litterfall production and meteorology at an old-growth tropical dry forest in northwestern Mexico
Source: Data Brief. 2020 May 19;31:105723. doi: 10.1016/j.dib.2020.105723 (PMC7256459; doi:10.1016/j.dib.2020.105723)
Supplement: Supplementary file 2 [file mmc2.zip]

Archive with 1 entries (1 files):
- Litterfall_Meteo_Alamos_2013_2019.xlsx
