# Supplementary material for: Data on litterfall production and meteorology at an old-growth tropical dry forest in northwestern Mexico
Source: Data Brief. 2020 May 19;31:105723. doi: 10.1016/j.dib.2020.105723 (PMC7256459; doi:10.1016/j.dib.2020.105723)
Supplement: Supplementary file 2 [file mmc2.zip › Litterfall_Meteo_Alamos_2013_2019.xlsx]

## Sheet: Hoja1
Site	Successional Stage	Year	Month	Litterfall Production	Litterfall Variation	Rainfall	Air Temperature	Relative Humidity	Photosynthetic Active Radiation
				[g m-2 month-1]	Standard Error	[mm]	[ºC]	[%]	[umol m-2 s-1]
Alamos	Old Growth Forest	2013	1	NaN	NaN	0	16.3633	50.223	312.555
Alamos	Old Growth Forest	2013	2	NaN	NaN	0	19.1234	28.212	389.204
Alamos	Old Growth Forest	2013	3	NaN	NaN	0.254	23.7719	22.753	486.921
Alamos	Old Growth Forest	2013	4	NaN	NaN	0	24.3354	26.901	576.264
Alamos	Old Growth Forest	2013	5	19	2.77	0	27.6984	24.896	599.435
Alamos	Old Growth Forest	2013	6	50.4656	7.5	62.63	32.5246	46.82	590.224
Alamos	Old Growth Forest	2013	7	20	2.65	168.154	31.1529	65.382	473.415
Alamos	Old Growth Forest	2013	8	23	3.04	110.49	30.4356	68.627	506.98
Alamos	Old Growth Forest	2013	9	26.76	3.54	146	27.2763	70.702	431.022
Alamos	Old Growth Forest	2013	10	58	4.93	63.756	24.9679	58.241	386.3
Alamos	Old Growth Forest	2013	11	30	2.55	58.42	22.5004	62.006	334.373
Alamos	Old Growth Forest	2013	12	49.8504	4.61	48.26	19.3305	53.89	297.496	657.964
Alamos	Old Growth Forest	2014	1	74.6347	4.53	0	22.7405	40.049	344.456
Alamos	Old Growth Forest	2014	2	50.0209	3.37	0	28.3361	35.689	428.224
Alamos	Old Growth Forest	2014	3	45.92	7.17	2.54	34.3848	36.972	464.271
Alamos	Old Growth Forest	2014	4	NaN	NaN	0	27.572	24.955	545.079
Alamos	Old Growth Forest	2014	5	NaN	NaN	0	28.8086	21.9047	616.903
Alamos	Old Growth Forest	2014	6	NaN	NaN	32.77	30.1836	45.7632	570.453
Alamos	Old Growth Forest	2014	7	NaN	NaN	273.058	26.6201	72.0232	482.69
Alamos	Old Growth Forest	2014	8	NaN	NaN	189.488	25.7828	77.2298	490.943
Alamos	Old Growth Forest	2014	9	NaN	NaN	134.122	25.6224	78.3961	432.4
Alamos	Old Growth Forest	2014	10	NaN	NaN	0	24.5757	65.8667	420.851
Alamos	Old Growth Forest	2014	11	NaN	NaN	21.082	19.9645	53.8292	347.98
Alamos	Old Growth Forest	2014	12	NaN	NaN	0	17.5483	47.6739	315.483	653.06
Alamos	Old Growth Forest	2015	1	NaN	NaN	30.998	17.8428	50.2085	389.08
Alamos	Old Growth Forest	2015	2	NaN	NaN	37.084	19.6666	53.357	482.713
Alamos	Old Growth Forest	2015	3	NaN	NaN	0	25.37	58.92	567.71
Alamos	Old Growth Forest	2015	4	NaN	NaN	22.8	23.34	38.55	578.84
Alamos	Old Growth Forest	2015	5	8.48	0.95	0	25.71	35.71	606.23
Alamos	Old Growth Forest	2015	6	51.41	5.75	93.47	29.4	59.08	562.43
Alamos	Old Growth Forest	2015	7	20.2	2.26	240.02	28.6	68.88	559.06
Alamos	Old Growth Forest	2015	8	26.71	2.99	194.2	27.72	81.2	532.87
Alamos	Old Growth Forest	2015	9	38.02	4.25	115.2	27.03	83.01	487.08
Alamos	Old Growth Forest	2015	10	150.873	13.33	10.6	25.87	74.21	396.06
Alamos	Old Growth Forest	2015	11	92.8523	12.84	54.8	23.57	60.565	363.645
Alamos	Old Growth Forest	2015	12	5.95112	0.71	5.8	21.27	46.92	331.23	804.972
Alamos	Old Growth Forest	2016	1	10.7742	1.48	8.128	22.9886	40.1733	255.03
Alamos	Old Growth Forest	2016	2	23.7205	2.42	0.508	24.7072	33.4266	442.196
Alamos	Old Growth Forest	2016	3	18.2735	2.37	10.5	22.7505	41.9621	517.972
Alamos	Old Growth Forest	2016	4	NaN	NaN	0	25.5168	33.5165	595.513
Alamos	Old Growth Forest	2016	5	9.58972	3.23	0.3	30.0736	31.2585	748.057
Alamos	Old Growth Forest	2016	6	60.88	5.81	26.9	31.9825	47.8087	656.572
Alamos	Old Growth Forest	2016	7	34.79	3.32	249.9	29.958	70.7405	540.294
Alamos	Old Growth Forest	2016	8	95.66	9.12	291.1	28.5819	82.0386	496.226
Alamos	Old Growth Forest	2016	9	30.42	2.9	135.2	28.6146	80.1464	490.822
Alamos	Old Growth Forest	2016	10	69.5036	9.15	2.7	28.8713	58.3343	455.929
Alamos	Old Growth Forest	2016	11	63.4404	4.77	0.2	23.5659	41.6357	355.462
Alamos	Old Growth Forest	2016	12	46.6108	4.75	7.7	20.9928	50.3359	290.471	733.136
Alamos	Old Growth Forest	2017	1	9	0.95	8.3	20.28	48.6	335.515
Alamos	Old Growth Forest	2017	2	12.93	1.37	30	22.53	47.58	419.427
Alamos	Old Growth Forest	2017	3	17.2015	2.89	13.9	26.97	36.59	528.263
Alamos	Old Growth Forest	2017	4	NaN	NaN	0	27.9	33.35	597.747
Alamos	Old Growth Forest	2017	5	NaN	NaN	0	29.51	36.76	641.155
Alamos	Old Growth Forest	2017	6	NaN	NaN	2.2	33.94	46.68	626.381
Alamos	Old Growth Forest	2017	7	NaN	NaN	237.1	30.46	72.32	490.568
Alamos	Old Growth Forest	2017	8	NaN	NaN	174.7	17.98	80.59	447.327
Alamos	Old Growth Forest	2017	9	NaN	NaN	65.8	31.85	74.19	399.652
Alamos	Old Growth Forest	2017	10	NaN	NaN	33.2	31.08	53.5	389.869
Alamos	Old Growth Forest	2017	11	NaN	NaN	0	28.34	38.8	330.845
Alamos	Old Growth Forest	2017	12	NaN	NaN	14.6	22.08	46.91	245.499	579.8
Alamos	Old Growth Forest	2018	1	NaN	NaN	0	26.9377	36.5906	528.263
Alamos	Old Growth Forest	2018	2	NaN	NaN	40.3	27.8526	33.3518	597.747
Alamos	Old Growth Forest	2018	3	NaN	NaN	0	29.4426	36.8574	641.155
Alamos	Old Growth Forest	2018	4	NaN	NaN	0	33.9573	46.6648	626.381
Alamos	Old Growth Forest	2018	5	16.46	1.75	0	30.3538	72.5923	490.568
Alamos	Old Growth Forest	2018	6	30	3.19	157.8	31.399	55.21	445.11
Alamos	Old Growth Forest	2018	7	29.42	3.13	158.8	31.8224	73.6242	399.652
Alamos	Old Growth Forest	2018	8	66.18	7.04	185.2	30.8246	53.6425	389.869
Alamos	Old Growth Forest	2018	9	82.06	8.72	279.7	28.2094	38.6286	330.845
Alamos	Old Growth Forest	2018	10	39.1496	4.15	19.9	22.1091	46.7243	245.499
Alamos	Old Growth Forest	2018	11	67.688	9.45	1.3	23.5472	37.0512	318.129
Alamos	Old Growth Forest	2018	12	29.7582	2.68	13.7	21.2092	42.6728	377.821	856.7
Alamos	Old Growth Forest	2019	1	14.4054	2.63	19.4	18.3522	54.2232	437.512
Alamos	Old Growth Forest	2019	2	8.99416	2.63	1.4	18.8288	51.134	471.483
	Old Growth Forest	2019	3	0	0	6	22.1118	39.7949	583.448
